# Supplementary material for: ﻿Revisiting the infrageneric classification of Garcinia L. (Clusiaceae): an updated sectional name and new, legitimate names in Garcinia for Allanblackiagabonensis (Pellegr.) Bamps and A.parviflora A.Chev
Source: PhytoKeys. 2024 Jun 20;243:63–6. doi: 10.3897/phytokeys.243.124751 (PMC11211658; doi:10.3897/phytokeys.243.124751)
Supplement: XML Treatment for Garcinia section Rheediopsis [file phytokeys.243.124751-treatment1.xml]

<!DOCTYPE tp:taxon-treatment
  PUBLIC "-//TaxonX//DTD Taxonomic Treatment Publishing DTD v0 20100105//EN" "tax-treatment-NSO.dtd">
<tp:taxon-treatment xmlns:tp="http://www.plazi.org/taxpub"><tp:treatment-meta><kwd-group><label>Taxon classification</label><kwd>
              <named-content content-type="kingdom">Plantae</named-content>
            </kwd><kwd>
              <named-content content-type="order">Malpighiales</named-content>
            </kwd><kwd>
              <named-content content-type="family">Clusiaceae</named-content>
            </kwd></kwd-group><mixed-citation publication-type="journal"><person-group><name><surname>Sweeney</surname><given-names>Patrick</given-names></name><name><surname>Gaudeul</surname><given-names>Myriam</given-names></name></person-group><article-title>﻿Revisiting the infrageneric classification of <italic><tp:taxon-name><tp:taxon-name-part taxon-name-part-type="genus" reg="Garcinia">Garcinia</tp:taxon-name-part></tp:taxon-name></italic> L. (<tp:taxon-name><tp:taxon-name-part taxon-name-part-type="family">Clusiaceae</tp:taxon-name-part></tp:taxon-name>): an updated sectional name and new, legitimate names in <italic><tp:taxon-name><tp:taxon-name-part taxon-name-part-type="genus" reg="Garcinia">Garcinia</tp:taxon-name-part></tp:taxon-name></italic> for <italic><tp:taxon-name><tp:taxon-name-part taxon-name-part-type="genus" reg="Allanblackia">Allanblackia</tp:taxon-name-part><tp:taxon-name-part taxon-name-part-type="species" reg="gabonensis">gabonensis</tp:taxon-name-part></tp:taxon-name></italic> (Pellegr.) Bamps and <italic><tp:taxon-name><tp:taxon-name-part taxon-name-part-type="genus" reg="Allanblackia">A.</tp:taxon-name-part><tp:taxon-name-part taxon-name-part-type="species" reg="parviflora">parviflora</tp:taxon-name-part></tp:taxon-name></italic> A.Chev.</article-title><source>PhytoKeys</source><day>20</day><month>06</month><year>2024</year><volume>243</volume><fpage>63</fpage><lpage>66</lpage><pub-id pub-id-type="doi">10.3897/phytokeys.243.124751</pub-id></mixed-citation></tp:treatment-meta><tp:nomenclature><label>﻿</label><tp:taxon-name>
            <object-id xmlns:xlink="http://www.w3.org/1999/xlink" content-type="arpha" xlink:type="simple">DEFE2FDD-5354-5625-A380-0D54194C96F7</object-id>
            <tp:taxon-name-part taxon-name-part-type="genus" reg="Garcinia">Garcinia</tp:taxon-name-part>
            <tp:taxon-name-part taxon-name-part-type="infraspecific-rank">section</tp:taxon-name-part>
            <tp:taxon-name-part taxon-name-part-type="section" reg="Rheediopsis">Rheediopsis</tp:taxon-name-part>
          </tp:taxon-name><tp:taxon-authority>Pierre, Fl. Forest. Cochinch. 1, Fasc. 5 (1883). Clade 2 in Gaudeul et al. (2024).</tp:taxon-authority></tp:nomenclature><tp:treatment-sec sec-type="material" id="SECID0EIGAC"><title>Type.</title><p><italic><tp:taxon-name><tp:taxon-name-part taxon-name-part-type="genus" reg="Garcinia">Garcinia</tp:taxon-name-part><tp:taxon-name-part taxon-name-part-type="species" reg="smeathmannii">smeathmannii</tp:taxon-name-part></tp:taxon-name></italic> (Planch. &amp; Triana) Oliv., Fl. Trop. Afr. 1: 168 (1868), designated by <xref ref-type="bibr" rid="B2">Gaudeul et al. (2024)</xref>.</p></tp:treatment-sec><tp:treatment-sec sec-type="Synonyms" id="SECID0E4GAC"><title>Synonyms.</title><p><italic><tp:taxon-name><tp:taxon-name-part taxon-name-part-type="genus" reg="Rheedia">Rheedia</tp:taxon-name-part></tp:taxon-name></italic> L., Sp. Pl.: 1193 (1753).</p><p><tp:taxon-name><tp:taxon-name-part taxon-name-part-type="genus" reg="Garcinia">Garcinia</tp:taxon-name-part><tp:taxon-name-part taxon-name-part-type="infraspecific-rank">section</tp:taxon-name-part><tp:taxon-name-part taxon-name-part-type="section" reg="Teracentrum">Teracentrum</tp:taxon-name-part></tp:taxon-name> Pierre, Fl. Forest. Cochinch. 1, Fasc. 5 (1883).</p><p><tp:taxon-name><tp:taxon-name-part taxon-name-part-type="genus" reg="Garcinia">Garcinia</tp:taxon-name-part><tp:taxon-name-part taxon-name-part-type="infraspecific-rank">section</tp:taxon-name-part><tp:taxon-name-part taxon-name-part-type="section" reg="Rheedia">Rheedia</tp:taxon-name-part></tp:taxon-name> (L.) S.W.Jones ex P.W.Sweeney, <italic>nom. illegit</italic>., PhytoKeys 239: 86 (2024).</p></tp:treatment-sec><tp:treatment-sec sec-type="Species" id="SECID0EKIAC"><title>Species.</title><p><italic><tp:taxon-name><tp:taxon-name-part taxon-name-part-type="genus" reg="Garcinia">Garcinia</tp:taxon-name-part><tp:taxon-name-part taxon-name-part-type="species" reg="albuquerquei">albuquerquei</tp:taxon-name-part></tp:taxon-name></italic> (M.E.Berg) Bittrich; <italic><tp:taxon-name><tp:taxon-name-part taxon-name-part-type="genus" reg="Garcinia">G.</tp:taxon-name-part><tp:taxon-name-part taxon-name-part-type="species" reg="ambrensis">ambrensis</tp:taxon-name-part></tp:taxon-name></italic> (H.Perrier) P.W.Sweeney &amp; Z.S.Rogers; <italic><tp:taxon-name><tp:taxon-name-part taxon-name-part-type="genus" reg="Garcinia">G.</tp:taxon-name-part><tp:taxon-name-part taxon-name-part-type="species" reg="anjouanensis">anjouanensis</tp:taxon-name-part></tp:taxon-name></italic> (H.Perrier) P.W.Sweeney &amp; Z.S.Rogers; <italic><tp:taxon-name><tp:taxon-name-part taxon-name-part-type="genus" reg="Garcinia">G.</tp:taxon-name-part><tp:taxon-name-part taxon-name-part-type="species" reg="aphanophlebia">aphanophlebia</tp:taxon-name-part></tp:taxon-name></italic> Baker; <italic><tp:taxon-name><tp:taxon-name-part taxon-name-part-type="genus" reg="Garcinia">G.</tp:taxon-name-part><tp:taxon-name-part taxon-name-part-type="species" reg="apostoloi">apostoloi</tp:taxon-name-part></tp:taxon-name></italic> Mouzinho; <italic><tp:taxon-name><tp:taxon-name-part taxon-name-part-type="genus" reg="Garcinia">G.</tp:taxon-name-part><tp:taxon-name-part taxon-name-part-type="species" reg="arenicola">arenicola</tp:taxon-name-part></tp:taxon-name></italic> (Jum. &amp; H.Perrier) P.W.Sweeney &amp; Z.S.Rogers; <italic><tp:taxon-name><tp:taxon-name-part taxon-name-part-type="genus" reg="Garcinia">G.</tp:taxon-name-part><tp:taxon-name-part taxon-name-part-type="species" reg="aristata">aristata</tp:taxon-name-part></tp:taxon-name></italic> (Griseb.) Borhidi; <italic><tp:taxon-name><tp:taxon-name-part taxon-name-part-type="genus" reg="Garcinia">G.</tp:taxon-name-part><tp:taxon-name-part taxon-name-part-type="species" reg="bakeriana">bakeriana</tp:taxon-name-part></tp:taxon-name></italic> (Urb.) Borhidi; <italic><tp:taxon-name><tp:taxon-name-part taxon-name-part-type="genus" reg="Garcinia">G.</tp:taxon-name-part><tp:taxon-name-part taxon-name-part-type="species" reg="barkeriana">barkeriana</tp:taxon-name-part></tp:taxon-name></italic> (Urb. &amp; Ekman) Alain; <italic><tp:taxon-name><tp:taxon-name-part taxon-name-part-type="genus" reg="Garcinia">G.</tp:taxon-name-part><tp:taxon-name-part taxon-name-part-type="species" reg="benthamiana">benthamiana</tp:taxon-name-part></tp:taxon-name></italic> (Planch. &amp; Triana) Pipoly; <italic><tp:taxon-name><tp:taxon-name-part taxon-name-part-type="genus" reg="Garcinia">G.</tp:taxon-name-part><tp:taxon-name-part taxon-name-part-type="species" reg="brasiliensis">brasiliensis</tp:taxon-name-part></tp:taxon-name></italic> Mart.; <italic><tp:taxon-name><tp:taxon-name-part taxon-name-part-type="genus" reg="Garcinia">G.</tp:taxon-name-part><tp:taxon-name-part taxon-name-part-type="species" reg="calcicola">calcicola</tp:taxon-name-part></tp:taxon-name></italic> (Jum. &amp; H.Perrier) P.W.Sweeney &amp; Z.S.Rogers; <italic><tp:taxon-name><tp:taxon-name-part taxon-name-part-type="genus" reg="Garcinia">G.</tp:taxon-name-part><tp:taxon-name-part taxon-name-part-type="species" reg="cincta">cincta</tp:taxon-name-part></tp:taxon-name></italic> (Urb.) Borhidi; <italic><tp:taxon-name><tp:taxon-name-part taxon-name-part-type="genus" reg="Garcinia">G.</tp:taxon-name-part><tp:taxon-name-part taxon-name-part-type="species" reg="clarensis">clarensis</tp:taxon-name-part></tp:taxon-name></italic> Borhidi; <italic><tp:taxon-name><tp:taxon-name-part taxon-name-part-type="genus" reg="Garcinia">G.</tp:taxon-name-part><tp:taxon-name-part taxon-name-part-type="species" reg="commersonii">commersonii</tp:taxon-name-part></tp:taxon-name></italic> (Planch. &amp; Triana) Vesque; <italic><tp:taxon-name><tp:taxon-name-part taxon-name-part-type="genus" reg="Garcinia">G.</tp:taxon-name-part><tp:taxon-name-part taxon-name-part-type="species" reg="cubensis">cubensis</tp:taxon-name-part></tp:taxon-name></italic> (Borhidi) Borhidi; <italic><tp:taxon-name><tp:taxon-name-part taxon-name-part-type="genus" reg="Garcinia">G.</tp:taxon-name-part><tp:taxon-name-part taxon-name-part-type="species" reg="dalleizettei">dalleizettei</tp:taxon-name-part></tp:taxon-name></italic> (H.Perrier) P.W.Sweeney &amp; Z.S.Rogers; <italic><tp:taxon-name><tp:taxon-name-part taxon-name-part-type="genus" reg="Garcinia">G.</tp:taxon-name-part><tp:taxon-name-part taxon-name-part-type="species" reg="decussata">decussata</tp:taxon-name-part></tp:taxon-name></italic> C.D.Adams; <italic><tp:taxon-name><tp:taxon-name-part taxon-name-part-type="genus" reg="Garcinia">G.</tp:taxon-name-part><tp:taxon-name-part taxon-name-part-type="species" reg="floribunda">floribunda</tp:taxon-name-part></tp:taxon-name></italic> Miq.; <italic><tp:taxon-name><tp:taxon-name-part taxon-name-part-type="genus" reg="Garcinia">G.</tp:taxon-name-part><tp:taxon-name-part taxon-name-part-type="species" reg="fluviatilis">fluviatilis</tp:taxon-name-part></tp:taxon-name></italic> Mouzinho &amp; L.Marinho; <italic><tp:taxon-name><tp:taxon-name-part taxon-name-part-type="genus" reg="Garcinia">G.</tp:taxon-name-part><tp:taxon-name-part taxon-name-part-type="species" reg="gabonensis">gabonensis</tp:taxon-name-part></tp:taxon-name></italic> Sosef &amp; Dauby; <italic><tp:taxon-name><tp:taxon-name-part taxon-name-part-type="genus" reg="Garcinia">G.</tp:taxon-name-part><tp:taxon-name-part taxon-name-part-type="species" reg="gardneriana">gardneriana</tp:taxon-name-part></tp:taxon-name></italic> (Planch. &amp; Triana) Zappi; <tp:taxon-name><tp:taxon-name-part taxon-name-part-type="genus" reg="Garcinia">G.</tp:taxon-name-part><tp:taxon-name-part taxon-name-part-type="hybrid-sign">×</tp:taxon-name-part><tp:taxon-name-part taxon-name-part-type="species" reg="guacopary">guacopary</tp:taxon-name-part></tp:taxon-name> (S.Moore) M.Nee; <italic><tp:taxon-name><tp:taxon-name-part taxon-name-part-type="genus" reg="Garcinia">G.</tp:taxon-name-part><tp:taxon-name-part taxon-name-part-type="species" reg="hessii">hessii</tp:taxon-name-part></tp:taxon-name></italic> (Britton) Alain; <italic><tp:taxon-name><tp:taxon-name-part taxon-name-part-type="genus" reg="Garcinia">G.</tp:taxon-name-part><tp:taxon-name-part taxon-name-part-type="species" reg="humilis">humilis</tp:taxon-name-part></tp:taxon-name></italic> (Vahl) C.D.Adams; <italic><tp:taxon-name><tp:taxon-name-part taxon-name-part-type="genus" reg="Garcinia">G.</tp:taxon-name-part><tp:taxon-name-part taxon-name-part-type="species" reg="intermedia">intermedia</tp:taxon-name-part></tp:taxon-name></italic> (Pittier) Hammel; <italic><tp:taxon-name><tp:taxon-name-part taxon-name-part-type="genus" reg="Garcinia">G.</tp:taxon-name-part><tp:taxon-name-part taxon-name-part-type="species" reg="kingaensis">kingaensis</tp:taxon-name-part></tp:taxon-name></italic> Engl.; <italic><tp:taxon-name><tp:taxon-name-part taxon-name-part-type="genus" reg="Garcinia">G.</tp:taxon-name-part><tp:taxon-name-part taxon-name-part-type="species" reg="leptophylla">leptophylla</tp:taxon-name-part></tp:taxon-name></italic> Bittrich; <italic><tp:taxon-name><tp:taxon-name-part taxon-name-part-type="genus" reg="Garcinia">G.</tp:taxon-name-part><tp:taxon-name-part taxon-name-part-type="species" reg="livingstonei">livingstonei</tp:taxon-name-part></tp:taxon-name></italic> T.Anderson; <italic><tp:taxon-name><tp:taxon-name-part taxon-name-part-type="genus" reg="Garcinia">G.</tp:taxon-name-part><tp:taxon-name-part taxon-name-part-type="species" reg="macrophylla">macrophylla</tp:taxon-name-part></tp:taxon-name></italic> Mart.; <italic><tp:taxon-name><tp:taxon-name-part taxon-name-part-type="genus" reg="Garcinia">G.</tp:taxon-name-part><tp:taxon-name-part taxon-name-part-type="species" reg="madruno">madruno</tp:taxon-name-part></tp:taxon-name></italic> (Kunth) Hammel; <italic><tp:taxon-name><tp:taxon-name-part taxon-name-part-type="genus" reg="Garcinia">G.</tp:taxon-name-part><tp:taxon-name-part taxon-name-part-type="species" reg="magnifolia">magnifolia</tp:taxon-name-part></tp:taxon-name></italic> (Pittier) Hammel; <italic><tp:taxon-name><tp:taxon-name-part taxon-name-part-type="genus" reg="Garcinia">G.</tp:taxon-name-part><tp:taxon-name-part taxon-name-part-type="species" reg="magnophylla">magnophylla</tp:taxon-name-part></tp:taxon-name></italic> (Cuatrec.) Hammel; <italic><tp:taxon-name><tp:taxon-name-part taxon-name-part-type="genus" reg="Garcinia">G.</tp:taxon-name-part><tp:taxon-name-part taxon-name-part-type="species" reg="mangorensis">mangorensis</tp:taxon-name-part></tp:taxon-name></italic> (R.Vig. &amp; Humbert) P.W.Sweeney &amp; Z.S.Rogers; <italic><tp:taxon-name><tp:taxon-name-part taxon-name-part-type="genus" reg="Garcinia">G.</tp:taxon-name-part><tp:taxon-name-part taxon-name-part-type="species" reg="martinii">martinii</tp:taxon-name-part></tp:taxon-name></italic> (Maguire) Govaerts; <italic><tp:taxon-name><tp:taxon-name-part taxon-name-part-type="genus" reg="Garcinia">G.</tp:taxon-name-part><tp:taxon-name-part taxon-name-part-type="species" reg="megistophylla">megistophylla</tp:taxon-name-part></tp:taxon-name></italic> P.W.Sweeney &amp; Z.S.Rogers; <italic><tp:taxon-name><tp:taxon-name-part taxon-name-part-type="genus" reg="Garcinia">G.</tp:taxon-name-part><tp:taxon-name-part taxon-name-part-type="species" reg="moaensis">moaensis</tp:taxon-name-part></tp:taxon-name></italic> (Bisse) Borhidi; <italic><tp:taxon-name><tp:taxon-name-part taxon-name-part-type="genus" reg="Garcinia">G.</tp:taxon-name-part><tp:taxon-name-part taxon-name-part-type="species" reg="obliqua">obliqua</tp:taxon-name-part></tp:taxon-name></italic> Sosef &amp; Dauby; <italic><tp:taxon-name><tp:taxon-name-part taxon-name-part-type="genus" reg="Garcinia">G.</tp:taxon-name-part><tp:taxon-name-part taxon-name-part-type="species" reg="ophiticola">ophiticola</tp:taxon-name-part></tp:taxon-name></italic> (Borhidi) Borhidi; <italic><tp:taxon-name><tp:taxon-name-part taxon-name-part-type="genus" reg="Garcinia">G.</tp:taxon-name-part><tp:taxon-name-part taxon-name-part-type="species" reg="ovalifolia">ovalifolia</tp:taxon-name-part></tp:taxon-name></italic> Oliv.; <italic><tp:taxon-name><tp:taxon-name-part taxon-name-part-type="genus" reg="Garcinia">G.</tp:taxon-name-part><tp:taxon-name-part taxon-name-part-type="species" reg="pachyclada">pachyclada</tp:taxon-name-part></tp:taxon-name></italic> N.Robson; <italic><tp:taxon-name><tp:taxon-name-part taxon-name-part-type="genus" reg="Garcinia">G.</tp:taxon-name-part><tp:taxon-name-part taxon-name-part-type="species" reg="parviflora">parviflora</tp:taxon-name-part></tp:taxon-name></italic> Benth.; <italic><tp:taxon-name><tp:taxon-name-part taxon-name-part-type="genus" reg="Garcinia">G.</tp:taxon-name-part><tp:taxon-name-part taxon-name-part-type="species" reg="pervillei">pervillei</tp:taxon-name-part></tp:taxon-name></italic> (Planch. &amp; Triana) Vesque; <italic><tp:taxon-name><tp:taxon-name-part taxon-name-part-type="genus" reg="Garcinia">G.</tp:taxon-name-part><tp:taxon-name-part taxon-name-part-type="species" reg="polyneura">polyneura</tp:taxon-name-part></tp:taxon-name></italic> (Urb.) Borhidi; <italic><tp:taxon-name><tp:taxon-name-part taxon-name-part-type="genus" reg="Garcinia">G.</tp:taxon-name-part><tp:taxon-name-part taxon-name-part-type="species" reg="portoricensis">portoricensis</tp:taxon-name-part></tp:taxon-name></italic> (Urb.) Alain; <italic><tp:taxon-name><tp:taxon-name-part taxon-name-part-type="genus" reg="Garcinia">G.</tp:taxon-name-part><tp:taxon-name-part taxon-name-part-type="species" reg="pulvinata">pulvinata</tp:taxon-name-part></tp:taxon-name></italic> (Planch. &amp; Triana) Hammel; <italic><tp:taxon-name><tp:taxon-name-part taxon-name-part-type="genus" reg="Garcinia">G.</tp:taxon-name-part><tp:taxon-name-part taxon-name-part-type="species" reg="pungens">pungens</tp:taxon-name-part></tp:taxon-name></italic> Borhidi; <italic><tp:taxon-name><tp:taxon-name-part taxon-name-part-type="genus" reg="Garcinia">G.</tp:taxon-name-part><tp:taxon-name-part taxon-name-part-type="species" reg="revoluta">revoluta</tp:taxon-name-part></tp:taxon-name></italic> (Urb.) Borhidi; <italic><tp:taxon-name><tp:taxon-name-part taxon-name-part-type="genus" reg="Garcinia">G.</tp:taxon-name-part><tp:taxon-name-part taxon-name-part-type="species" reg="robsoniana">robsoniana</tp:taxon-name-part></tp:taxon-name></italic> Bamps; <italic><tp:taxon-name><tp:taxon-name-part taxon-name-part-type="genus" reg="Garcinia">G.</tp:taxon-name-part><tp:taxon-name-part taxon-name-part-type="species" reg="ruscifolia">ruscifolia</tp:taxon-name-part></tp:taxon-name></italic> (Griseb.) Borhidi; <italic><tp:taxon-name><tp:taxon-name-part taxon-name-part-type="genus" reg="Garcinia">G.</tp:taxon-name-part><tp:taxon-name-part taxon-name-part-type="species" reg="semseii">semseii</tp:taxon-name-part></tp:taxon-name></italic> Verdc.; <italic><tp:taxon-name><tp:taxon-name-part taxon-name-part-type="genus" reg="Garcinia">G.</tp:taxon-name-part><tp:taxon-name-part taxon-name-part-type="species" reg="serpentini">serpentini</tp:taxon-name-part></tp:taxon-name></italic> Borhidi; <italic><tp:taxon-name><tp:taxon-name-part taxon-name-part-type="genus" reg="Garcinia">G.</tp:taxon-name-part><tp:taxon-name-part taxon-name-part-type="species" reg="smeathmannii">smeathmannii</tp:taxon-name-part></tp:taxon-name></italic> (Planch. &amp; Triana) Oliv.; <italic><tp:taxon-name><tp:taxon-name-part taxon-name-part-type="genus" reg="Garcinia">G.</tp:taxon-name-part><tp:taxon-name-part taxon-name-part-type="species" reg="spruceana">spruceana</tp:taxon-name-part></tp:taxon-name></italic> (Engl.) Mouzinho; <italic><tp:taxon-name><tp:taxon-name-part taxon-name-part-type="genus" reg="Garcinia">G.</tp:taxon-name-part><tp:taxon-name-part taxon-name-part-type="species" reg="staudtii">staudtii</tp:taxon-name-part></tp:taxon-name></italic> Engl.; <italic><tp:taxon-name><tp:taxon-name-part taxon-name-part-type="genus" reg="Garcinia">G.</tp:taxon-name-part><tp:taxon-name-part taxon-name-part-type="species" reg="thouvenotii">thouvenotii</tp:taxon-name-part></tp:taxon-name></italic> (H.Perrier) P.W.Sweeney &amp; Z.S.Rogers; <italic><tp:taxon-name><tp:taxon-name-part taxon-name-part-type="genus" reg="Garcinia">G.</tp:taxon-name-part><tp:taxon-name-part taxon-name-part-type="species" reg="tsimatimia">tsimatimia</tp:taxon-name-part></tp:taxon-name></italic> P.W.Sweeney &amp; Z.S.Rogers; <italic><tp:taxon-name><tp:taxon-name-part taxon-name-part-type="genus" reg="Garcinia">G.</tp:taxon-name-part><tp:taxon-name-part taxon-name-part-type="species" reg="urschii">urschii</tp:taxon-name-part></tp:taxon-name></italic> (H.Perrier) P.W.Sweeney &amp; Z.S.Rogers; <italic><tp:taxon-name><tp:taxon-name-part taxon-name-part-type="genus" reg="Garcinia">G.</tp:taxon-name-part><tp:taxon-name-part taxon-name-part-type="species" reg="verticillata">verticillata</tp:taxon-name-part></tp:taxon-name></italic> Alain.</p><sec sec-type="﻿New names for species included in Garcinia sect. Allanblackia (Oliv.) P.W. Sweeney" id="SECID0E3MAE"><title>﻿New names for species included in <tp:taxon-name><tp:taxon-name-part taxon-name-part-type="genus" reg="Garcinia">Garcinia</tp:taxon-name-part><tp:taxon-name-part taxon-name-part-type="infraspecific-rank">sect.</tp:taxon-name-part><tp:taxon-name-part taxon-name-part-type="section" reg="Allanblackia">Allanblackia</tp:taxon-name-part></tp:taxon-name> (Oliv.) P.W. Sweeney</title></sec></tp:treatment-sec><ref-list><ref id="B2"><mixed-citation xmlns:xlink="http://www.w3.org/1999/xlink" xlink:type="simple"><person-group><name name-style="western"><surname>Gaudeul</surname><given-names>M</given-names></name><name name-style="western"><surname>Sweeney</surname><given-names>P</given-names></name><name name-style="western"><surname>Munzinger</surname><given-names>J</given-names></name></person-group> (<year>2024</year>) <article-title>An updated infrageneric classification of the pantropical species-rich genus <italic><tp:taxon-name><tp:taxon-name-part taxon-name-part-type="genus">Garcinia</tp:taxon-name-part></tp:taxon-name></italic> L. (<tp:taxon-name><tp:taxon-name-part taxon-name-part-type="family">Clusiaceae</tp:taxon-name-part></tp:taxon-name>) and some insights into the systematics of New Caledonian species, based on molecular and morphological evidence.</article-title><source>PhytoKeys</source><volume>239</volume>: <fpage>73</fpage>–<lpage>105</lpage>. <ext-link xlink:href="10.3897/phytokeys.239.112563" ext-link-type="doi" xlink:type="simple">https://doi.org/10.3897/phytokeys.239.112563</ext-link></mixed-citation></ref></ref-list></tp:taxon-treatment>
