# Supplementary material for: ﻿Revisiting the infrageneric classification of Garcinia L. (Clusiaceae): an updated sectional name and new, legitimate names in Garcinia for Allanblackiagabonensis (Pellegr.) Bamps and A.parviflora A.Chev
Source: PhytoKeys. 2024 Jun 20;243:63–6. doi: 10.3897/phytokeys.243.124751 (PMC11211658; doi:10.3897/phytokeys.243.124751)
Supplement: XML Treatment for Garcinia agnoume [file phytokeys.243.124751-treatment3.xml]

<!DOCTYPE tp:taxon-treatment
  PUBLIC "-//TaxonX//DTD Taxonomic Treatment Publishing DTD v0 20100105//EN" "tax-treatment-NSO.dtd">
<tp:taxon-treatment xmlns:tp="http://www.plazi.org/taxpub"><tp:treatment-meta><kwd-group><label>Taxon classification</label><kwd>
              <named-content content-type="kingdom">Plantae</named-content>
            </kwd><kwd>
              <named-content content-type="order">Malpighiales</named-content>
            </kwd><kwd>
              <named-content content-type="family">Clusiaceae</named-content>
            </kwd></kwd-group><mixed-citation publication-type="journal"><person-group><name><surname>Sweeney</surname><given-names>Patrick</given-names></name><name><surname>Gaudeul</surname><given-names>Myriam</given-names></name></person-group><article-title>﻿Revisiting the infrageneric classification of <italic><tp:taxon-name><tp:taxon-name-part taxon-name-part-type="genus" reg="Garcinia">Garcinia</tp:taxon-name-part></tp:taxon-name></italic> L. (<tp:taxon-name><tp:taxon-name-part taxon-name-part-type="family">Clusiaceae</tp:taxon-name-part></tp:taxon-name>): an updated sectional name and new, legitimate names in <italic><tp:taxon-name><tp:taxon-name-part taxon-name-part-type="genus" reg="Garcinia">Garcinia</tp:taxon-name-part></tp:taxon-name></italic> for <italic><tp:taxon-name><tp:taxon-name-part taxon-name-part-type="genus" reg="Allanblackia">Allanblackia</tp:taxon-name-part><tp:taxon-name-part taxon-name-part-type="species" reg="gabonensis">gabonensis</tp:taxon-name-part></tp:taxon-name></italic> (Pellegr.) Bamps and <italic><tp:taxon-name><tp:taxon-name-part taxon-name-part-type="genus" reg="Allanblackia">A.</tp:taxon-name-part><tp:taxon-name-part taxon-name-part-type="species" reg="parviflora">parviflora</tp:taxon-name-part></tp:taxon-name></italic> A.Chev.</article-title><source>PhytoKeys</source><day>20</day><month>06</month><year>2024</year><volume>243</volume><fpage>63</fpage><lpage>66</lpage><pub-id pub-id-type="doi">10.3897/phytokeys.243.124751</pub-id></mixed-citation></tp:treatment-meta><tp:nomenclature><label>﻿</label><tp:taxon-name>
            <object-id xmlns:xlink="http://www.w3.org/1999/xlink" content-type="arpha" xlink:type="simple">73104F77-8A62-50FA-8645-0B4B6753AF9E</object-id>
            <tp:taxon-name-part taxon-name-part-type="genus" reg="Garcinia">Garcinia</tp:taxon-name-part>
            <tp:taxon-name-part taxon-name-part-type="species" reg="agnoume">agnoume</tp:taxon-name-part>
            <object-id xmlns:xlink="http://www.w3.org/1999/xlink" content-type="ipni" xlink:type="simple">urn:lsid:ipni.org:names:77341601-1</object-id>
          </tp:taxon-name><tp:taxon-authority>P.W.Sweeney</tp:taxon-authority><tp:taxon-status xmlns:xlink="http://www.w3.org/1999/xlink" xlink:type="simple">nom. nov.</tp:taxon-status><tp:nomenclature-citation-list><tp:nomenclature-citation><tp:taxon-name>
                <tp:taxon-name-part taxon-name-part-type="genus" reg="Allanblackia"/>
                <tp:taxon-name-part taxon-name-part-type="species" reg="gabonensis"/>
              </tp:taxon-name><comment>≡<tp:taxon-name><tp:taxon-name-part taxon-name-part-type="genus" reg="Allanblackia">Allanblackia</tp:taxon-name-part><tp:taxon-name-part taxon-name-part-type="species" reg="gabonensis">gabonensis</tp:taxon-name-part></tp:taxon-name> (Pellegr.) Bamps, Bull. Jard. Bot. Natl. Belg. 39: 356 (1969). Type. Gabon: between Moubighou and Nzoundou, <italic>Le Testu 6001</italic>. non <tp:taxon-name><tp:taxon-name-part taxon-name-part-type="genus" reg="Garcinia">Garcinia</tp:taxon-name-part><tp:taxon-name-part taxon-name-part-type="species" reg="gabonensis">gabonensis</tp:taxon-name-part></tp:taxon-name> Sosef &amp; Dauby, PhytoKeys 17: 52 (2012). </comment></tp:nomenclature-citation><tp:nomenclature-citation><tp:taxon-name>
                <tp:taxon-name-part taxon-name-part-type="genus" reg="Garcinia"/>
                <tp:taxon-name-part taxon-name-part-type="species" reg="ngouniensis"/>
              </tp:taxon-name><comment>≡<tp:taxon-name><tp:taxon-name-part taxon-name-part-type="genus" reg="Garcinia">Garcinia</tp:taxon-name-part><tp:taxon-name-part taxon-name-part-type="species" reg="ngouniensis">ngouniensis</tp:taxon-name-part></tp:taxon-name> P.W.Sweeney, PhytoKeys 239: 88 (2024), <italic>nom. illeg.</italic></comment></tp:nomenclature-citation><tp:nomenclature-citation><tp:taxon-name>
                <tp:taxon-name-part taxon-name-part-type="genus" reg="Garcinia"/>
                <tp:taxon-name-part taxon-name-part-type="species" reg="ngouniensis"/>
              </tp:taxon-name><comment>non <tp:taxon-name><tp:taxon-name-part taxon-name-part-type="genus" reg="Garcinia">Garcinia</tp:taxon-name-part><tp:taxon-name-part taxon-name-part-type="species" reg="ngouniensis">ngouniensis</tp:taxon-name-part></tp:taxon-name> Pellegr., Bull. Mus. Natl. Hist. Nat. 27: 195 (1921). </comment></tp:nomenclature-citation></tp:nomenclature-citation-list></tp:nomenclature><tp:treatment-sec sec-type="notes" id="SECID0E6UAE"><title>Note.</title><p>A replacement name, <italic><tp:taxon-name><tp:taxon-name-part taxon-name-part-type="genus" reg="Garcinia">Garcinia</tp:taxon-name-part><tp:taxon-name-part taxon-name-part-type="species" reg="agnoume">agnoume</tp:taxon-name-part></tp:taxon-name></italic>, is created here for <italic><tp:taxon-name><tp:taxon-name-part taxon-name-part-type="genus" reg="Allanblackia">Allanblackia</tp:taxon-name-part><tp:taxon-name-part taxon-name-part-type="species" reg="gabonensis">gabonensis</tp:taxon-name-part></tp:taxon-name></italic>, because the epithet <italic><tp:taxon-name><tp:taxon-name-part taxon-name-part-type="genus" reg="Garcinia"/><tp:taxon-name-part taxon-name-part-type="species" reg="gabonensis">gabonensis</tp:taxon-name-part></tp:taxon-name></italic> was used previously in <italic><tp:taxon-name><tp:taxon-name-part taxon-name-part-type="genus" reg="Garcinia">Garcinia</tp:taxon-name-part></tp:taxon-name></italic> for a different species. The epithet <italic><tp:taxon-name><tp:taxon-name-part taxon-name-part-type="genus" reg="Garcinia"/><tp:taxon-name-part taxon-name-part-type="species" reg="agnoume">agnoume</tp:taxon-name-part></tp:taxon-name></italic>, constructed as a noun in apposition, is in reference to a vernacular name <italic>agnoumé</italic> used for this species within parts of its range (<xref ref-type="bibr" rid="B1">Eyog Matig et al. 2006</xref>).</p></tp:treatment-sec><ref-list><ref id="B1"><mixed-citation xmlns:xlink="http://www.w3.org/1999/xlink" xlink:type="simple"><person-group><name name-style="western"><surname>Eyog Matig</surname><given-names>O</given-names></name><name name-style="western"><surname>Ndoye</surname><given-names>O</given-names></name><name name-style="western"><surname>Kengue</surname><given-names>J</given-names></name><name name-style="western"><surname>Awono</surname><given-names>A [Eds]</given-names></name></person-group> (<year>2006</year>) Les Fruitiers Forestiers Comestibles du Cameroun. International Plant Genetic Resources Institute (IPGRI) Regional Office for West and Central Africa, Cotonou, Benin, [i–xiv,] 1–204.</mixed-citation></ref></ref-list></tp:taxon-treatment>
